# Supplementary material for: New Species of Chloroidium (Trebouxiophyceae, Chlorophyta) from East Asia
Source: Plants (Basel). 2021 Nov 23;10(12):2560. doi: 10.3390/plants10122560 (PMC8703672; doi:10.3390/plants10122560)
Supplement: Supplementary file 1 [file plants-10-02560-s001.zip › Table S1.xls]

## Sheet: Лист2
Table S1. P-distances among Chloroidium species based on the aligned 18S region (1187 positions). Standard error estimates are shown above the diagonal.
		1	2	3	4	5	6	7	8	9	10
1	C. saccharophilum		0.0031	0.0031	0.0018	0.0021	0.0021	0.0023	0.0025	0.0023	0.0031
2	C. laureanum	0.0221		0.0022	0.0032	0.0032	0.0029	0.0032	0.0035	0.0035	0.0023
3	C. lobatum	0.0198	0.0091		0.0033	0.0032	0.0029	0.0031	0.0033	0.0033	0.0021
4	C. viscosum	0.0057	0.0231	0.0185		0.0019	0.0015	0.0018	0.0021	0.0021	0.0031
5	C. antarcticum	0.0074	0.0236	0.0202	0.0067		0.0016	0.0017	0.0019	0.0018	0.0031
6	C. engadinensis	0.0091	0.0219	0.0185	0.0051	0.0039		0.0014	0.0017	0.0017	0.0031
7	C. orientalis	0.0093	0.0243	0.0211	0.0064	0.0047	0.0036		0.0022	0.0021	0.0033
8	C. ellipsoideum	0.0119	0.0271	0.0231	0.0079	0.0079	0.0062	0.0086		0.0006	0.0033
9	C. lichenum	0.0105	0.0277	0.0234	0.0082	0.0072	0.0066	0.0081	0.0015		0.0032
10	C. arboriculum	0.0197	0.0101	0.0095	0.0197	0.0208	0.0202	0.0227	0.0225	0.0229
