# Supplementary material for: New Species of Chloroidium (Trebouxiophyceae, Chlorophyta) from East Asia
Source: Plants (Basel). 2021 Nov 23;10(12):2560. doi: 10.3390/plants10122560 (PMC8703672; doi:10.3390/plants10122560)
Supplement: Supplementary file 1 [file plants-10-02560-s001.zip › Table S2.xls]

## Sheet: Лист1
Table S2. Taxon names, strain information, locality, EMBL/GenBank accession numbers for the taxa used in our analyses. Sequences obtained in this study are boldfaced.
№	Species	Strain	Locality	Accession number
1	Chloroidium antarcticum	ISBAL-1013	Antarctic, South Shetlands, King George Island, Ecology Glacier	MH551519
2	C. arboriculum	MG-1	Europe, Austria, Vienna, bark of tree Fagus sylvatica	MH551520
3	C. arboriculum	MG-3	Europe, Austria, Vienna, bark of tree Fagus sylvatica	MH551521
4	C. ellipsoideum	ISBAL-004	Europe, Italy, Sicily, Mt. Etna, lava from 1971, volcanic ash	MH551497
5	C. ellipsoideum	ISBAL-010	Europe, Italy, Sicily, Mt. Etna, lava from 1971, volcanic ash	MH551498
6	C. ellipsoideum	SAG 2143	Europe, Germany, Rostock, on rough plaster	FM946015
7	C. ellipsoideum	CAUP H1949	Europe, Czech Republic, Adršpach	FM946013
8	C. ellipsoideum	SAG 2061	Europe, Germany, Rostock, on plastic switchbox	FM946016
9	C. ellipsoideum	SAG 2111	Europe, Germany, Göttingen, roof tile	FM946017
10	C. ellipsoideum	FaII/W-8	Europe, Germany, Leipzig, bark of tree	MH551499
11	C. ellipsoideum	SAG 2140	Asia, Japan, Kagamiyama, Higashi-hiroshima-City, pond	FM946014
12	C. ellipsoideum	CCAP 211/76	Europe, UK, Scotland, Atlantic Ocean, south of the Hebrides	MH551500
13	C. ellipsoideum	ISBAL-009	Europe, Italy, Sicily, Mt. Etna, lava from 2002-2003, volcanic ash	MH551501
14	C. ellipsoideum	ISBAL-006	Europe, Italy, Sicily, Mt. Etna, lava from 1971, volcanic ash	MH551502
15	C. ellipsoideum	ISBAL-005	Europe, Italy, Sicily, Mt. Etna, lava from 1971, volcanic ash	MH551503
16	C. ellipsoideum	CCAP 211/101	Africa, Kenya, Nakuru Rhinopool	MH551504
17	C. ellipsoideum	SAG 3.95	unknown	FM946012
18	C. ellipsoideum	SAG 2142	Europe, Germany, Rostock, on plastic switchbox	FM946018
19	C. engadiensis	SAG 812/1	Europe, Switzerland, Unterengandine	FM946011
20	C. laureanum	CAUP H8501	Europe, Slovenia, bark of Laurus nobilis	MH551522
21	C. lichenum	SAG 2115	Europe, Germany, Göttingen, on silicone insolation	FM946019
22	C. lichenum	BII/B-9	Europe, Germany, Leipzig, bark of tree	MH551505
23	C. lichenum	CCAP 211/108	Europe, Germany, Leipzig, bark of Fagus sylvatica	FM946021
24	C. lichenum	MG-4	Europe, Austria, Vienna, bark of tree Fagus sylvatica	MH551506
25	C. lichenum	SAG 2144	Europe, Germany, Rostock, on rough plaster	FM946020
26	C. lichenum	BII/C-1	Europe, Germany, Leipzig, bark of tree	MH551507
27	C. lichenum	QII/C-5b	Europe, Germany, Leipzig, bark of tree	MH551508
28	C. lichenum	SAG 2293	unknown	MH551510
29	C. lichenum	SAG 2294	Europe, Switzerland, Graubünden Parpan	MH551509
30	C. lichenum	AB-98017	unknown, photobiont of Stereocaulon strictum	MH551511
31	C. lichenum	SAG 2141	Asia, Japan, Hiroshima City, Yokogawa, board	MH551512
32	C. lichenum	ISBAL-008	Europe, Italy, Sicily, Mt. Etna, lava from 2002-2003, volcanic ash	MH551513
33	C. lichenum	CAUP H1999-1	Europe, Austria, Innsbruck	MH551514
34	C. lichenum	SAG 2041	Europe, Germany, Unsleben, roof tile	MH551515
35	C. lichenum	CCAP 464/1	Europe, Switzerland, Geneve	MH551516
36	C. lichenum	SAG 2295	USA, Hawaii, Mauna Kea	MH551517
37	C. lichenum	CCAP 211/33	Europe, Italy	MH551518
38	C. lobatum	CAUP H8502	Europe, Slovenia, bark of Laurus nobilis	MH551523
39	C. orientalis	VLA-CA-0963	Russia, Primorsky Territory, Soil (43°12’44’’ N, 131°58’36’’ E)	MZ558750
40	C. orientalis	VLA-CA-1108	China, Jilin Province, Baishan Fusong County, Сoncrete wall, Lushuihe National Forest Park (42°32’35.1’’ N, 127°59’57.9’’ E)	MZ558751
41	C. orientalis	VLA-CA-1109		MZ558752
42	C. saccharophilum	SAG 211-9a	Europe, Germany	FM946000
43	C. saccharophilum	SAG 211-1c	Europe, Sweden	FM946007
44	C. saccharophilum	SAG 2197	Asia, Russia, Irkutsk, concrete wall	FM946010
45	C. saccharophilum	CCAP 211/40	Europe, Italy	MH551490
46	C. saccharophilum	CCAP 211/32	Europe, Italy	FM946001
47	C. saccharophilum	CCAP 211/34	Europe, Italy	FM946002
48	C. saccharophilum	CCAP 211/27	Europe, UK, Isle of Man, Port Erin	MH551491
49	C. saccharophilum	CCAP 211/36	Europe, Italy	FM946003
50	C. saccharophilum	CCAP 211/42	Europe, Italy	FM946004
51	C. saccharophilum	SAG 2120	Europe, Germany, Schermbeck, roof tile	FM946008
52	C. saccharophilum	SAG 2149	Europe, Switzerland, Basel, water pond	FM946009
53	C. saccharophilum	SAG 211-1b	USA, WI, Madison	FM946005
54	C. saccharophilum	SAG 211-1d	Europe, Germany	FM946006
55	C. saccharophilum	ISBAL-007	Europe, Sicily, Mt. Etna, lava from 2002-2003, volcanic ash	MH551492
56	C. saccharophilum	CCAP 264/2	Antarctica, Mt. Erebus	MH551493
57	C. saccharophilum	CCAP 211/58	Antarctica, Mt. Erebus	MH551494
58	C. saccharophilum	SAG 2055	Europe, Switzerland, Davos Valley, bank of brook Drussetschabächli	MH551488
59	C. saccharophilum	FaII/B-1b	Europe, Germany, Leipzig, bark of tree Fagus sylvatica	MH551489
60	C. viscosum	SAG 56.87	Europe, Austria, Burgenland, trunk of Quercus	MH551495
61	C. viscosum	MG-2	Europe, Austria, Vienna, bark of tree Fagus sylvatica	MH551496
